# Supplementary material for: Street Tree Planning to Improve Public Health and Ecosystem Resilience in Urban Areas: A Scenario Analysis Using a System Dynamics Model
Source: Int J Environ Res Public Health. 2022 Jan 31;19(3):1625. doi: 10.3390/ijerph19031625 (PMC8834800; doi:10.3390/ijerph19031625)
Supplement: Supplementary file 1 [file ijerph-19-01625-s001.zip]

Archive with 1 entries (1 files):
- ijerph-1544159-supplementary.pdf
